# Supplementary material for: The mechanosensitive ion channel ASIC2 mediates both proprioceptive sensing and spinal alignment
Source: Exp Physiol. 2023 Mar 23;109(1):135–47. doi: 10.1113/EP090776 (PMC10988735; doi:10.1113/EP090776)
Supplement: Supplementary file 1 — Statistical Summary Document [file EPH-109-135-s001.xlsx]

## Sheet: Statistical Summary Table
Statistical Summary Document
Manuscript Title:	The mechanosensitive ion channel ASIC2 mediates both proprioceptive sensing and spinal alignment
Authors:	Bavat Bornstein, Bridgette Watkins, Fabian S. Passini, Ronen Blecher, Eran Assaraf, XiaoMeng Sui, Vlad Brumfeld, Stephan Kröger and Elazar Zelzer
Animal model used, if applicable:	Mouse: Asic2 KO (Asic2tm1Wsh/J, The Jackson Laboratory, # 013126), and control mice on a Bl6 background
Underlying hypothesis:	This work study the involvemt of ASIC2 in proprioceptive sensing and spine alingment
Definitions of ‘n’:
Question 1: n= individual neurons from multiple DRG slices
Question 2-19: n= number of animals of the specified genotype
Question 20-23: n= individual muscle spindles recorded from 4 mice from each genotype
Question 24: n= number of muscles
Question 25-28: n= number of animals of the specified genotype
Statistical summary table:
Experimental question number	Finding/ conclusion	Experimental location/variable	Mean value	Standard Deviation	n	Exact P value	Figure/table in which data are presented	Units	Data comparisons	Statistical test	Any other experimental factors	Comments
1 Immunohistochemestry of ASIC2 in proprioceptive neruons (DRG)	ASIC2 is expressed in DRG proprioceptive	DRG	-	-	50 proprioceptive neruons	-	Figure 1B		WT	ovservation	P60-p90	observation
2 Immunohistochemestry of ASIC2 in proprioceptive neruons (muscle spindle and GTO)	ASIC2 is expressed in proprioceptive neurons sensory ends	deep masseter and EDL muscle		-	3 animals	-	Figure 1C		WT	ovservation	P60-p90	observation
3 Analysis of Asic2 KO proprioceptors morphology	The morphology of muscle spindle and GTO proprioceptive neurons is unchanged in Asic2 KO mice	EDL muscle taken from control (top) and Asic2 KO mice		-	5 animal from each genotype	-	Figure 2		cont vs KO	ovservation	P90-p90	observation
4 Examining Asic2 KO mice in beam walking test (slips)	Asic2 KO mice had more slips then control	number of slips	MeanKO = 2.69, MeanControl = 0.7	SD(KO)= 0.77, SD(cont)= 0.59	nKO = 9, nControl = 8	p=0.000139	Figure 3B	falls	cont vs KO	two-tailed t-test	p90-p120
5 Examining Asic2 KO mice in beam walking test (time)	Asic2 KO mice took more time to cross the beam	time to cross beam	MeanKO = 6.96, MeanControl = 4.3	SD(KO)=1.62, SD(cont)= 0.6	nKO = 9, nControl = 8	p=0.00217	Figure 3B	sec	cont vs KO	two-tailed t-test	p90-p120
6 Home cage locomotion test - dark	No significant differences between the groups	movments	MeanKO = 646, MeanControl = 776	SD(KO)=243, SD(cont)= 232	nKO = 8, nControl = 7	p=0.311	Figure 3C	AU	cont vs KO	two-tailed t-test	p90-p120
7 Home cage locomotion test - light	No significant differences between the groups	movments	MeanKO = 155, MeanControl = 188	SD(KO)=50, SD(cont)= 82	nKO = 8, nControl = 7	p=0.354	Figure 3C	AU	cont vs KO	two-tailed t-test	p90-p120
8 Treadmill test	No significant differences between the groups	distance	MeanKO = 129.8, MeanControl = 130	SD(KO)=0.66, SD(cont)= 0.15	nKO = 9, nControl = 6	p=0.51	Figure 3D	cm	cont vs KO	two-tailed t-test	p90-p120
9 Gait analysis using the CatWalk system-phase dispersion (diagonals)	Asic2 KO mice had a higher dispersion score in the diagonal phase	dispersion score	MeanKO = 30.9 (RF->LH),32.9 (LF->RH) MeanControl = 11.4(RF->LH), 12.3 (LF->RH)	SD(KO)=12.2 (RF->LH),19.4 (LF->RH), SD(cont)=11.9 (RF->LH),15.1 (LF->RH)	nKO = 8, nControl = 8	p=0.012 (RF-LH); p=0.034 (LF-RH)	Figure 4B	AU	cont vs KO	ANOVA multiple comparison test	p90-p120
10 Gait analysis using the CatWalk system-phase dispersion (inter-limb)	Asic2 KO mice had no difference in the inter-limb dispersion scoreof	dispersion score	MeanKO = 45.4 (RF->RH), 44.2 (LF->LH) MeanControl = 46.2(RF->RH), 47.3 (LF->LH)	SD(KO)=4.2 (RF->RH), 3.4 (LF->LH), SD(cont)=3.6 (RF->RH),1.8 (LF->LH)	nKO = 8, nControl = 8	p=0.667 (RF-RH), p=0.0801 (LF-LH)	Figure 4B	AU	cont vs KO	ANOVA multiple comparison test	p90-p120
11 Gait analysis using the CatWalk system-phase dispersion (ipsi-lateral)	Asic2 KO mice had no difference in the ipsi-lateral dispersion scoreof	dispersion score	MeanKO = 45.3 (LH->RH), 48.1 (LF->RF) MeanControl = 45.6 (LH->RH), 49.6 (LF->RF)	SD(KO)= 6.2 (LH->RH), 3.9 (LF->RF), SD(cont)=2.6 (LH->RH), 3.2 (LF->RF)	nKO = 8, nControl = 8	, p=0.930 (LH-RH), p=0.857 (LF-RF)	Figure 4B	AU	cont vs KO	ANOVA multiple comparison test	p90-p120
12 Gait analysis using the CatWalk system-step sequence (Aa)	Asic2 KO mice used the Aa step sequence pattern more frequently	step sequnce	MeanKO = 31.6 MeanControl = 18.1	SD(KO)= 11.1 (, SD(cont)=8.83	nKO = 8, nControl = 8	p=0.04	Figure 4C	%	cont vs KO	ANOVA multiple comparison test	p90-p120
13 Gait analysis using the CatWalk system-step sequence (Ab, Ca, Cb, Ra, Rb)	No significant differences between the groups	step sequnce	MeanKO = 18.15 (Ab); 20.05 (Ca); 26.03 (Cb), 1.69 (Ra), 1.47 (Rb); MeanControl = 23.82 (Ab); 23.12 (Ca); 31.65 (Cb), 0.66 (Ra), 0.625 (Rb)	SD(KO)= 9.35 (Ab); 13.3 (Ca); 15.24(Cb), 2.46 (Ra), 2.22 (Rb) ; SD(cont)= 11.27 (Ab); 16.55 (Ca); 13.87 (Cb), 1.28 (Ra), 1.76 (Rb)	nKO = 8, nControl = 8	p=0.862 (Ab); p=0.914 (Ca); p=0.866 (Cb), p>0.999 (Ra), p>0.099 (Rb)	Figure 4C	%	cont vs KO	ANOVA multiple comparison test	p90-p120
14 Gait analysis using the CatWalk system- number of patterns	No significant differences between the groups	number of patterns	MeanKO = 6.65; MeanControl = 6.018	SD(KO)= 1.08 ; SD(cont)= 0.776	nKO = 8, nControl = 9	p=0.202	Figure 4D	number	cont vs KO	ANOVA multiple comparison test	p90-p120
15 Gait analysis using the CatWalk system- Regularity Index	No significant differences between the groups	Regularity Index	MeanKO = 91.35; MeanControl = 90.45	SD(KO)= 2.17 ; SD(cont)= 3.77	nKO = 8, nControl = 10	p=0.566	Figure 4E	%	cont vs KO	ANOVA multiple comparison test	p90-p120
16 Gait analysis using the CatWalk system-Print Positions	No significant differences between the groups	Print Positions	MeanKO = 1.4 (right); 1.36 (left); MeanControl =1.27 (right); 1.308 (left)	SD(KO)= 0.37 (right); 0.42 (left); SD(cont)= 0.387 (right); 0.5 (left)	nKO = 8, nControl = 11	p=0.789 (right); p=0.956 (left)	Figure 4F	cm	cont vs KO	ANOVA multiple comparison test	p90-p120
17 Gait analysis using the CatWalk system-Stride Length	No significant differences between the groups	Stride Length	MeanKO = 5.42 (RF); 5.083 (RH); 5.395 (LF), 4.99 (LH); MeanControl = 5.93 (RF); 5.468 (RH); 5.925 (LF), 5.39 (LH)	SD(KO)= 0.765 (RF); 0.629 (RH); 0.79 (LF), 0.73 (LH) ; SD(cont)= 0.941 (RF); 0.918 (RH); 0.927 (LF), 0.1.2 (LH)	nKO = 8, nControl = 12	p=0.684 (RF); p=0.857 (RH); p=0.653 (LF); p=0.836 (LH)	Figure 4G	cm	cont vs KO	ANOVA multiple comparison test	p90-p120
18 Gait analysis using the CatWalk system-support	No significant differences between the groups	support	MeanKO =0.049 (zero); 2.486 (single); 56.068 (diagonal); 1.195 (girdle); 1.985 ( lateral); 26.345 (three);11.869 (four); MeanControl = 0.373 (zero); 2.803 (single); 61.878 (diagonal); 1.294 (girdle); 1.176 ( lateral); 23.42 (three); 9.053 (four)	SD(KO)= 0.0927 (zero); 3.202 (single); 10.703 (diagonal); 1.11 (girdle); 1.1966 ( lateral); 7.777 (three); 9.065 (four) ; SD(cont)= 0.767 (zero); 2.209 (single);12.076 (diagonal); 1.133 (girdle); 1.112 ( lateral); 9.34 (three); 6.126 (four)	nKO = 8, nControl = 13	p=0.999 (zero); p= 0.999 (single); p=0.385 (diagonal); p=0.999 (girdle); p=0.999 ( lateral); p=0.953 (three); p=0.961 (four)	Figure 4H	%	cont vs KO	ANOVA multiple comparison test	p90-p120
19 Gait analysis using the CatWalk system-speed	No significant differences between the groups	speed	MeanKO = 15.6; MeanControl = 18.1	SD(KO)= 3.77 ; SD(cont)= 6.89	nKO = 8, nControl = 8	p=0.379	Figure 4I	cm/s	cont vs KO	two-tailed t-test	p90-p120
20 ex-vivo electrophysiology preparation - dynamic peak	The muscle spindles that exhibited a sustained and non sustained stretch response had a significantly increased instantaneous frequency over the dynamic peak	instantaneous frequency	MeanKO-sustained= 65.5; MeanKO-non-sustained= 77.5; MeanControl = 52.3	SD(KO sustained)= 15.34 ; SD(KO non-sustained)= 19.18; SD(cont)= 14.3	nKO-sustained = 13, nKO-non-sustained=7, nControl = 23,	p=0.018 (sustained); p=0.0005 (non-sustained)	Figure 5D	imp/sec	cont vs KO ( sustained response) vs KO (non sustained stretch response)	Ordinary one-way ANOVA with Fisher’s LSD	p90-p120
21 ex-vivo electrophysiology preparation - dynamic index	The muscle spindles that exhibited a sustained and non sustained stretch response had a significantly increased instantaneous frequency over the dynamic index	instantaneous frequency	MeanKO-sustained= 25.36; MeanKO-non-sustained= 33.16; MeanControl = 18.74	SD(KO sustained)= 8.58 ; SD(KO non-sustained)= 13.71; SD(cont)= 7.31	nKO-sustained = 13, nKO-non-sustained=7, nControl = 23,	p=0.0415 (sustained); p=0.0007 (non-sustained)	Figure 5E	imp/sec	cont vs KO ( sustained response) vs KO (non sustained stretch response)	Ordinary one-way ANOVA with Fisher’s LSD	p90-p120
22 ex-vivo electrophysiology preparation - initial static time	Only the muscle spindles that exhibited a non sustained stretch response had a significantly increased instantaneous frequency over the initial static time	instantaneous frequency	MeanKO-sustained= 40.14; MeanKO-non-sustained= 44.33; MeanControl =32.26	SD(KO sustained)= 12.66 ; SD(KO non-sustained)= 20.57; SD(cont)= 9.9	nKO-sustained = 13, nKO-non-sustained=7, nControl = 23,	p=0.0852 (sustained); p=0.0358 (non-sustained)	Figure 5F	imp/sec	cont vs KO ( sustained response) vs KO (non sustained stretch response)	Ordinary one-way ANOVA with Fisher’s LSD	p90-p120
23 ex-vivo electrophysiology preparation - final static time	Only the muscle spindles that exhibited a non sustained stretch response had a significantly increased instantaneous frequency over the final static time	instantaneous frequency	MeanKO-sustained= 28.99; MeanKO-non-sustained= 32.88; MeanControl = 23.918	SD(KO sustained)= 10.22 ; SD(KO non-sustained)= 1667; SD(cont)= 7.62	nKO-sustained = 13, nKO-non-sustained=7, nControl = 23,	p=0.1612 (sustained); p=0.0493 (non-sustained)	Figure 5G	imp/sec	cont vs KO ( sustained response) vs KO (non sustained stretch response)	Ordinary one-way ANOVA with Fisher’s LSD	p90-p120
24 ex-vivo electrophysiology preparation -tetanic force	No significant differences between the groups	tetanic force	MeanKO= 29.669; MeanControl = 28.765	SD(KO)= 7.638 ; SD(cont)= 5.594	nKO = 8, nControl = 10	p=0.775	Figure 5H	N/cm2	cont vs KO	Ordinary one-way ANOVA with Fisher’s LSD	p90-p120
25 spin alignment - scoliosis	30% of the Asic2 KO mice exhibited mild scoliosis	Cobb angle	MeanKO = 5.56, MeanControl = 1.8	SD(KO)= 5.24, SD(cont)=1.93	nKO = 17, nControl = 10	0.039	Figure 6B	degree	cont vs KO	two-tailed t-test	p90-p120
26 spin alignment - kyphosis	No significant differences between the groups	Cobb angle	MeanKO = 61, MeanControl = 61.1	SD(KO)=6.81, SD(cont)=6.31	nKO = 17, nControl = 10	p=0.97	Figure 6D	degree	cont vs KO	two-tailed t-test	p90-p120
27 Hip joints morphology - acetabular index	No significant differences between the groups	acetabular index	MeanKO = 24.9, MeanControl = 25.4	SD(KO)=3.4, SD(cont)=3.29	nKO = 10, nControl = 8	p=0.75	Figure 6E	degree	cont vs KO	two-tailed t-test	p180
28 Hip joints morphology -congruency index	No significant differences between the groups	congruency index	MeanKO = 1.167, MeanControl = 1.178	SD(KO)=0.047, SD(cont)=0.061	nKO = 10, nControl = 9	p=0.65	Figure 6E	AU	cont vs KO	two-tailed t-test	p180
